# Supplementary material for: Global Perspectives on Mycotoxin Reference Materials (Part I): Insights from Multi-Supplier Comparison Study Including Aflatoxin B1, Deoxynivalenol and Zearalenone
Source: Toxins (Basel). 2024 Sep 17;16(9):397. doi: 10.3390/toxins16090397 (PMC11435901; doi:10.3390/toxins16090397)
Supplement: Supplementary file 1 [file toxins-16-00397-s001.zip]

Archive with 1 entries (1 files):
- toxins-3155882-supplementary.pdf
